# Supplementary material for: Quantifying water distribution between starch and protein in doughs and gels from mildly refined faba bean fractions
Source: Curr Res Food Sci. 2022 Apr 14;5:735–42. doi: 10.1016/j.crfs.2022.03.013 (PMC9046618; doi:10.1016/j.crfs.2022.03.013)
Supplement: Multimedia component 1 [file mmc1.zip]

Archive with 1 entries (1 files):
- crfs_233_Supplementary information_V3_mmc1.odt
