# Supplementary material for: Quantifying water distribution between starch and protein in doughs and gels from mildly refined faba bean fractions
Source: Curr Res Food Sci. 2022 Apr 14;5:735–42. doi: 10.1016/j.crfs.2022.03.013 (PMC9046618; doi:10.1016/j.crfs.2022.03.013)
Supplement: Multimedia component 1 [file mmc1.zip › crfs_233_Supplementary information_V3_mmc1.odt]

  Supplementary information
  Summary Tables for the models of the dough

adjTable S1: Summary of model based on Equation 3. R2 = 0.00, R2
adj
= 0.00

Term	Coefficient	Std. Errorintercept	0.52838	0.01275sc	-0.0206	0.02954t value41.43-0.697Pr(>|t|)<2e-160.487
Term	Coefficient	Std. Error
intercept	0.52838	0.01275
sc	-0.0206	0.02954
t value
41.43
-0.697
Pr(>|t|)
<2e-16
0.487


adjTable S2: Summary of model based on Equation 4. R2 = 0.66, R2
adj

= 0.66

Term	Coefficient	Std. Errorintercept	-7.3749	0.4558aw	8.0216	0.463t value-16.1817.32Pr(>|t|)<2e-16<2e-16
Term	Coefficient	Std. Error
intercept	-7.3749	0.4558
aw	8.0216	0.463
t value
-16.18
17.32
Pr(>|t|)
<2e-16
<2e-16


adjTable S3: Summary of model based on Equation 5. R2 = 0.88, R2
adj

= 0.88

Term	Coefficient	Std. Errorintercept	-9.53081	0.30446aw	10.2824	0.31118sc	-0.1896	0.01155t value-31.333.04-16.41Pr(>|t|)<2e-16<2e-16<2e-16
Term	Coefficient	Std. Error
intercept	-9.53081	0.30446
aw	10.2824	0.31118
sc	-0.1896	0.01155
t value
-31.3
33.04
-16.41
Pr(>|t|)
<2e-16
<2e-16
<2e-16


adjTable S4: Summary of model based on Equation 6. R2 = 0.90, R2
adj

= 0.89

Term	Coefficient	Std. Errorintercept	-7.7394	0.4491aw	8.4609	0.4576sc	-6.5802	1.2474aw:sc	6.4814	1.265t value-17.23118.488-5.2755.123Pr(>|t|)<2e-16<2e-16 4.52E-079.03E-07
Term	Coefficient	Std. Error
intercept	-7.7394	0.4491
aw	8.4609	0.4576
sc	-6.5802	1.2474
aw:sc	6.4814	1.265
t value
-17.231
18.488
-5.275
5.123
Pr(>|t|)
<2e-16
<2e-16 4.52E-07
9.03E-07


  Summary Tables for the models of the gel

adjTable S5: Summary of model for Td based on Equation 7. R2 = 0.00, R2
adj
= 0.00

Term	Coefficient	Std. Errorintercept	107.2473	1.1068sc	-0.7564	2.6465t value96.897-0.286Pr(>|t|)<2e-160.776
Term	Coefficient	Std. Error
intercept	107.2473	1.1068
sc	-0.7564	2.6465
t value
96.897
-0.286
Pr(>|t|)
<2e-16
0.776


adjTable S6: Summary of model for Td based on Equation 8. R2 = 0.86, R2
adj

= 0.85

Term	Coefficient	Std. Errorintercept	141.1	1.795mc	-62.665	3.274t value78.61-19.14Pr(>|t|)<2e-16<2e-16
Term	Coefficient	Std. Error
intercept	141.1	1.795
mc	-62.665	3.274
t value
78.61
-19.14
Pr(>|t|)
<2e-16
<2e-16


adjTable S7: Summary of model for Td based on Equation 9. R2 = 0.88, R2
adj

= 0.88

Term	Coefficient	Std. Errorintercept	143.1475	1.7248mc	-64.1607	3.0064sc	-3.3958	0.9188t value82.995-21.341-3.696Pr(>|t|)<2e-16<2e-16 0.000476
Term	Coefficient	Std. Error
intercept	143.1475	1.7248
mc	-64.1607	3.0064
sc	-3.3958	0.9188
t value
82.995
-21.341
-3.696
Pr(>|t|)
<2e-16
<2e-16 0.000476


adjTable S8: Summary of model for Td based on Equation 10. R2 = 0.88, R2
adj

= 0.88

Term	Coefficient	Std. Errorintercept	144.445	3.372mc	-66.541	6.107sc	-7.073	8.248mc:sc	6.81	15.177t value42.835-10.895-0.8580.449Pr(>|t|)<2e-169.40E-160.3950.655
Term	Coefficient	Std. Error
intercept	144.445	3.372
mc	-66.541	6.107
sc	-7.073	8.248
mc:sc	6.81	15.177
t value
42.835
-10.895
-0.858
0.449
Pr(>|t|)
<2e-16
9.40E-16
0.395
0.655
